# Supplementary material for: The steroid hormone ADIOL promotes learning by reducing neural kynurenic acid levels
Source: Genes Dev. 2023 Nov-Dec;37(21-24):998–1016. doi: 10.1101/gad.350745.123 (PMC10760639; doi:10.1101/gad.350745.123)
Supplement: Supplement 1 [file Supplemental_Dataset_1.xlsx]

## Sheet: F17_vs_DMSO
gene	baseMean	log2FoldChange	lfcSE	stat	pvalue	padj	condition	dependency	molecular_function
apy-1	14325.6	3.53323	0.170836	20.682	5.02789e-95	6.76753e-92	F17_vs_DMSO	nhr131 regulated	nucleotide sugar metabolism
asp-10	6754.45	1.32944	0.37005	3.59261	0.000327384	0.0273856	F17_vs_DMSO	nhr131 independent	proteinase
B0205.14	5.39073	3.58438	0.980635	3.65516	0.000257018	0.0222539	F17_vs_DMSO	nhr131 regulated	unknown
B0238.1	605.932	1.45922	0.242386	6.02024	1.74154e-09	3.34873e-07	F17_vs_DMSO	nhr131 independent	hydrolase
bcmo-1	17.3818	3.13539	0.50161	6.25066	4.08731e-10	8.40511e-08	F17_vs_DMSO	nhr131 independent	oxidative metabolism
C02D5.4	1838.96	1.95059	0.20139	9.68563	3.47072e-22	1.19506e-19	F17_vs_DMSO	nhr131 regulated	glutathione
C03D6.1	133.409	1.0066	0.193156	5.21135	1.87468e-07	2.8913e-05	F17_vs_DMSO	nhr131 regulated	unknown
C04H4.1	5.17098	3.56099	1.03295	3.44741	0.000565997	0.0427558	F17_vs_DMSO	nhr131 regulated	unknown
C05D12.3	2776.04	-0.424624	0.0926987	-4.58069	4.63434e-06	0.000607222	F17_vs_DMSO	nhr131 regulated	nucleotide sugar biosynthesis
C06B8.2	203.182	-1.2019	0.216352	-5.55529	2.7715e-08	4.46031e-06	F17_vs_DMSO	nhr131 regulated	unknown
C09B8.3	13.5967	2.49551	0.720125	3.46538	0.000529475	0.0408302	F17_vs_DMSO	nhr131 regulated	unknown
C10C5.4	285.195	3.65777	0.361295	10.1241	4.32115e-24	1.68365e-21	F17_vs_DMSO	nhr131 regulated	deacylase
C23H3.9	366.789	1.47252	0.335857	4.38437	1.16322e-05	0.00142891	F17_vs_DMSO	nhr131 regulated	hydrolase
C25F6.7	221.419	1.28018	0.322979	3.96366	7.38108e-05	0.00758918	F17_vs_DMSO	nhr131 regulated	membrane protein
C27H5.4	810.369	1.91898	0.217178	8.83595	9.92477e-19	2.72122e-16	F17_vs_DMSO	nhr131 regulated	transporter
C29F7.1	530.447	3.13189	0.231463	13.5309	1.02792e-41	6.08773e-39	F17_vs_DMSO	nhr131 regulated	oxidoreductase
C29F7.2	3531.01	2.16732	0.174864	12.3943	2.80538e-35	1.48345e-32	F17_vs_DMSO	nhr131 regulated	oxidoreductase
C29F7.3	841.753	1.04027	0.13027	7.98549	1.39963e-15	3.76781e-13	F17_vs_DMSO	nhr131 regulated	nucleotide sugar biosynthesis
C29F7.8	3.88689	3.31152	0.865873	3.82448	0.000131048	0.0120826	F17_vs_DMSO	nhr131 independent	unknown
C32H11.3	13.5852	-2.2642	0.435447	-5.19971	1.99604e-07	3.04674e-05	F17_vs_DMSO	nhr131 regulated	hydrolase
C32H11.4	117.221	-2.41707	0.450972	-5.3597	8.33596e-08	1.313e-05	F17_vs_DMSO	nhr131 regulated	hydrolase
C32H11.6	11.11	2.90729	0.603465	4.81765	1.45256e-06	0.000206795	F17_vs_DMSO	nhr131 regulated	unknown
C40H1.8	654.519	1.34146	0.325174	4.12534	3.7018e-05	0.00409021	F17_vs_DMSO	nhr131 independent	hydrolase
C52A10.2	127.317	6.10668	0.431178	14.1628	1.5565e-45	1.09741e-42	F17_vs_DMSO	nhr131 independent	hydrolase
C53B4.3	2204.74	4.35389	0.158608	27.4507	6.82376e-166	3.36775e-162	F17_vs_DMSO	nhr131 regulated	transporter
C53B4.4	1778.58	0.759994	0.113129	6.71793	1.84323e-11	4.13498e-09	F17_vs_DMSO	nhr131 regulated	lipid handling
cav-2	159.073	-0.617978	0.179978	-3.43364	0.000595544	0.0443097	F17_vs_DMSO	nhr131 independent	transporter
cdr-1	1520.84	6.50949	0.278724	23.3546	1.23686e-120	2.28911e-117	F17_vs_DMSO	nhr131 independent	glutathione
cdr-4	1060.49	2.43263	0.237742	10.2322	1.42237e-24	5.69178e-22	F17_vs_DMSO	nhr131 regulated	glutathione
ceeh-1	527.317	0.571004	0.142043	4.01993	5.82155e-05	0.00624593	F17_vs_DMSO	nhr131 independent	hydrolase
clec-174	18.5927	2.81181	0.743948	3.77958	0.000157094	0.0142695	F17_vs_DMSO	nhr131 independent	lectin
clec-206	1083.39	5.32543	0.209765	25.3876	3.45816e-142	8.73643e-139	F17_vs_DMSO	nhr131 regulated	lectin
clec-218	413.682	-0.665894	0.174813	-3.80917	0.000139431	0.0127433	F17_vs_DMSO	nhr131 independent	lectin
clec-227	150.949	1.57756	0.328774	4.7983	1.60019e-06	0.000225642	F17_vs_DMSO	nhr131 regulated	lectin
clec-51	616.062	-0.563412	0.142557	-3.95218	7.74416e-05	0.0077473	F17_vs_DMSO	nhr131 independent	lectin
cpg-1	441.362	1.35967	0.355548	3.82415	0.000131222	0.0120826	F17_vs_DMSO	nhr131 regulated	membrane protein
cpg-8	254.333	0.700201	0.198173	3.53328	0.000410433	0.0335218	F17_vs_DMSO	nhr131 regulated	membrane protein
cth-1	2327.34	-0.865671	0.185978	-4.6547	3.24446e-06	0.000436704	F17_vs_DMSO	nhr131 independent	hydrolase
cyp-13A3	9.04838	3.52299	0.850885	4.14039	3.46721e-05	0.00388906	F17_vs_DMSO	nhr131 independent	oxidative metabolism
cyp-13A4	7529.45	8.12806	0.667265	12.1811	3.91754e-34	2.00011e-31	F17_vs_DMSO	nhr131 regulated	oxidative metabolism
cyp-13A5	363.375	4.03873	0.453636	8.90302	5.43473e-19	1.57778e-16	F17_vs_DMSO	nhr131 regulated	oxidative metabolism
cyp-13A6	6554.16	8.21841	0.462964	17.7517	1.67131e-70	1.6497e-67	F17_vs_DMSO	nhr131 independent	oxidative metabolism
cyp-13A7	106.618	5.71867	0.47154	12.1276	7.53977e-34	3.72113e-31	F17_vs_DMSO	nhr131 regulated	oxidative metabolism
cyp-13A8	20.4978	3.77982	0.492438	7.67573	1.64483e-14	4.0589e-12	F17_vs_DMSO	nhr131 regulated	oxidative metabolism
cyp-13A9	27.3493	2.76314	0.655349	4.21629	2.48355e-05	0.00285049	F17_vs_DMSO	nhr131 independent	oxidative metabolism
cyp-13B1	1089.22	2.40991	0.335129	7.19097	6.43315e-13	1.48827e-10	F17_vs_DMSO	nhr131 regulated	oxidative metabolism
cyp-14A4	1930.95	6.92174	0.265819	26.0392	1.78108e-149	6.59268e-146	F17_vs_DMSO	nhr131 regulated	oxidative metabolism
cyp-33C2	23.2495	2.7095	0.36758	7.37117	1.69142e-13	4.03922e-11	F17_vs_DMSO	nhr131 regulated	oxidative metabolism
cyp-33C4	103.463	0.975366	0.232118	4.20202	2.64542e-05	0.00301293	F17_vs_DMSO	nhr131 independent	oxidative metabolism
cyp-33C5	128.207	1.43176	0.230965	6.19905	5.68034e-10	1.13653e-07	F17_vs_DMSO	nhr131 regulated	oxidative metabolism
cyp-33E3	54.2795	2.2988	0.338034	6.80049	1.04264e-11	2.37498e-09	F17_vs_DMSO	nhr131 independent	oxidative metabolism
cyp-34A10	15.0224	3.13112	0.560292	5.58838	2.29202e-08	3.77062e-06	F17_vs_DMSO	nhr131 independent	oxidative metabolism
cyp-34A9	564.711	3.07917	0.346236	8.89328	5.93305e-19	1.68932e-16	F17_vs_DMSO	nhr131 independent	oxidative metabolism
cyp-35A1	14.1262	4.5715	0.896889	5.09706	3.44963e-07	5.15911e-05	F17_vs_DMSO	nhr131 independent	oxidative metabolism
cyp-35A2	2709.5	2.95901	0.309916	9.54777	1.32518e-21	4.36014e-19	F17_vs_DMSO	nhr131 independent	oxidative metabolism
cyp-35A3	437.421	5.96498	0.375502	15.8853	8.00943e-57	6.5882e-54	F17_vs_DMSO	nhr131 independent	oxidative metabolism
cyp-35A4	103.216	5.667	0.400454	14.1514	1.83003e-45	1.23161e-42	F17_vs_DMSO	nhr131 regulated	oxidative metabolism
cyp-35A5	1553.51	4.74535	0.322959	14.6934	7.10883e-49	5.53965e-46	F17_vs_DMSO	nhr131 independent	oxidative metabolism
cyp-35B2	54.7944	1.66806	0.263263	6.3361	2.35661e-10	4.98458e-08	F17_vs_DMSO	nhr131 regulated	oxidative metabolism
cyp-35C1	16779.7	5.75766	0.167665	34.3403	1.96744e-258	2.91299e-254	F17_vs_DMSO	nhr131 regulated	oxidative metabolism
cyp-35D1	49.5948	-2.06695	0.433559	-4.76739	1.86627e-06	0.000260679	F17_vs_DMSO	nhr131 independent	oxidative metabolism
cytb-5.1	2303	0.868616	0.235922	3.68179	0.000231606	0.0205339	F17_vs_DMSO	nhr131 independent	oxidative metabolism
D1054.9	338.845	1.56941	0.405074	3.87438	0.000106897	0.0102774	F17_vs_DMSO	nhr131 regulated	unknown
dct-17	708.127	-0.746437	0.218461	-3.4168	0.000633612	0.0469063	F17_vs_DMSO	nhr131 independent	membrane protein
dhs-23	69.2538	3.17044	0.300731	10.5425	5.50389e-26	2.26363e-23	F17_vs_DMSO	nhr131 regulated	short-chain dehydrogenase/reductase
dlhd-1	172.818	-2.5693	0.59154	-4.34341	1.40285e-05	0.00170251	F17_vs_DMSO	nhr131 independent	hydrolase
dod-17	327.098	-0.990183	0.21924	-4.51643	6.28913e-06	0.000802731	F17_vs_DMSO	nhr131 independent	hydrolase
dod-19	3576.04	-0.757463	0.132428	-5.7198	1.0665e-08	1.81501e-06	F17_vs_DMSO	nhr131 regulated	membrane protein
dod-22	31.2576	-1.15295	0.326408	-3.53224	0.000412061	0.0335218	F17_vs_DMSO	nhr131 regulated	hydrolase
E02C12.10	16.7719	6.40408	1.14925	5.57239	2.51264e-08	4.08815e-06	F17_vs_DMSO	nhr131 independent	oxidoreductase
ech-9	84.2949	-1.55117	0.351194	-4.41684	1.00155e-05	0.00125669	F17_vs_DMSO	nhr131 independent	lipid metabolism
epg-3	1790.94	0.777939	0.158224	4.91671	8.80117e-07	0.000127755	F17_vs_DMSO	nhr131 regulated	autophagy
F11D5.7	51.1381	-1.39953	0.349059	-4.00943	6.08664e-05	0.00648336	F17_vs_DMSO	nhr131 regulated	transporter
F12E12.11	146.264	3.32469	0.267884	12.4109	2.27945e-35	1.24998e-32	F17_vs_DMSO	nhr131 regulated	short-chain dehydrogenase/reductase
F13H6.3	1989.55	2.338	0.132737	17.6138	1.92955e-69	1.78556e-66	F17_vs_DMSO	nhr131 independent	hydrolase
F14B4.1	16.8712	1.90472	0.468549	4.06515	4.80024e-05	0.00522591	F17_vs_DMSO	nhr131 regulated	lipid handling
F14B4.2	1391.17	1.49643	0.156139	9.58398	9.33715e-22	3.14195e-19	F17_vs_DMSO	nhr131 regulated	nucleotide sugar biosynthesis
F14D7.6	384.093	-0.710647	0.180037	-3.94723	7.90605e-05	0.00781639	F17_vs_DMSO	nhr131 regulated	transporter
F14F3.4	6.61998	3.03306	0.716042	4.23587	2.27667e-05	0.00265149	F17_vs_DMSO	nhr131 regulated	unknown
F16F9.4	860.283	1.55478	0.16528	9.40697	5.10639e-21	1.60862e-18	F17_vs_DMSO	nhr131 regulated	hydrolase
F22B8.7	996.168	-0.865723	0.17661	-4.90189	9.49209e-07	0.000136446	F17_vs_DMSO	nhr131 independent	signaling
F22E5.1	211.787	-1.84678	0.342758	-5.388	7.12449e-08	1.13425e-05	F17_vs_DMSO	nhr131 regulated	unknown
F25D1.5	118.451	2.36662	0.364226	6.49767	8.1574e-11	1.75041e-08	F17_vs_DMSO	nhr131 regulated	short-chain dehydrogenase/reductase
F26C11.1	209.578	-0.889055	0.230211	-3.86192	0.0001125	0.0107463	F17_vs_DMSO	nhr131 independent	phosphatase
F26G1.2	65.5098	1.51346	0.382806	3.95361	7.69802e-05	0.0077473	F17_vs_DMSO	nhr131 independent	unknown
F30H5.3	1469.74	1.44873	0.384599	3.76685	0.00016532	0.0148347	F17_vs_DMSO	nhr131 regulated	proteinase inhibitor
F32D8.12	2248.8	-0.40924	0.101677	-4.0249	5.69994e-05	0.0061601	F17_vs_DMSO	nhr131 regulated	short-chain dehydrogenase/reductase
F42A10.7	639.32	-0.870854	0.223898	-3.88951	0.000100448	0.00972052	F17_vs_DMSO	nhr131 independent	unknown
F44G3.2	2401.45	-1.16158	0.271743	-4.27453	1.91538e-05	0.00228702	F17_vs_DMSO	nhr131 independent	creatine kinase
F49E10.2	219.102	1.57491	0.39551	3.98198	6.83445e-05	0.00712611	F17_vs_DMSO	nhr131 regulated	oxidative metabolism
F52G3.5	18.9555	2.13917	0.583451	3.66642	0.000245973	0.0215496	F17_vs_DMSO	nhr131 regulated	unknown
F52H2.4	31.6148	1.10515	0.313843	3.52135	0.000429361	0.0345495	F17_vs_DMSO	nhr131 regulated	transporter
F53C11.1	369.914	-0.744651	0.194739	-3.82385	0.000131386	0.0120826	F17_vs_DMSO	nhr131 regulated	membrane protein
F56A4.2	19.8428	17.7915	4.20172	4.23434	2.29225e-05	0.00265149	F17_vs_DMSO	nhr131 independent	lectin
F56D2.3	119.943	1.55937	0.425581	3.66409	0.000248218	0.0216183	F17_vs_DMSO	nhr131 regulated	unknown
F58B4.5	2307.53	1.41802	0.159853	8.87075	7.26533e-19	2.02963e-16	F17_vs_DMSO	nhr131 independent	unknown
F58G6.3	130.373	-0.806848	0.19041	-4.23743	2.26096e-05	0.00265149	F17_vs_DMSO	nhr131 regulated	transporter
F59B1.8	1590.52	1.71538	0.285992	5.998	1.99762e-09	3.7439e-07	F17_vs_DMSO	nhr131 regulated	oxidoreductase
far-3	1212.27	4.43896	0.572929	7.74783	9.34792e-15	2.42816e-12	F17_vs_DMSO	nhr131 regulated	lipid handling
folt-2	5921.75	-0.560225	0.145192	-3.85852	0.000114075	0.0108269	F17_vs_DMSO	nhr131 regulated	transporter
gba-2	139.669	3.4373	0.297489	11.5544	7.01363e-31	3.14678e-28	F17_vs_DMSO	nhr131 independent	sphingolipid metabolism
gst-33	535.125	2.96355	0.258088	11.4827	1.61177e-30	7.01878e-28	F17_vs_DMSO	nhr131 independent	glutathione
gst-5	3112.61	3.91329	0.170344	22.9729	8.70424e-117	1.43194e-113	F17_vs_DMSO	nhr131 regulated	glutathione
gst-6	857.755	1.50578	0.208808	7.21131	5.54171e-13	1.30239e-10	F17_vs_DMSO	nhr131 regulated	glutathione
gst-7	3490.85	2.73665	0.305335	8.96276	3.16643e-19	9.37643e-17	F17_vs_DMSO	nhr131 regulated	glutathione
gst-8	477.396	6.63702	0.558489	11.8839	1.43533e-32	6.8553e-30	F17_vs_DMSO	nhr131 regulated	glutathione
hrg-1	297.76	0.805233	0.209714	3.83966	0.000123203	0.0115452	F17_vs_DMSO	nhr131 regulated	transporter
K04A8.10	15.5275	3.53089	0.742804	4.75346	1.99963e-06	0.000276696	F17_vs_DMSO	nhr131 independent	udp-glycosyl transferase
K04H4.2	1045.63	1.3804	0.393575	3.50733	0.000452619	0.0358368	F17_vs_DMSO	nhr131 regulated	lectin
K08E3.5	9132.95	2.06285	0.143035	14.422	3.7651e-47	2.78731e-44	F17_vs_DMSO	nhr131 regulated	nucleotide sugar biosynthesis
K12D9.1	13.0895	4.87032	1.05174	4.63072	3.64403e-06	0.000486068	F17_vs_DMSO	nhr131 independent	methyl transferase
lbp-8	174.626	2.71047	0.479929	5.64765	1.62652e-08	2.73662e-06	F17_vs_DMSO	nhr131 independent	lipid handling
lips-10	1059.35	1.1247	0.192898	5.83054	5.52468e-09	9.85522e-07	F17_vs_DMSO	nhr131 regulated	lipase
mrp-3	2532.47	1.5331	0.384865	3.98349	6.79109e-05	0.00712611	F17_vs_DMSO	nhr131 independent	transporter
mtl-2	244.992	2.69481	0.443026	6.08275	1.1814e-09	2.33223e-07	F17_vs_DMSO	nhr131 regulated	metal ion binding
nape-2	320.882	1.69527	0.170199	9.96049	2.26949e-23	8.40053e-21	F17_vs_DMSO	nhr131 regulated	lipase
nas-36	308.818	1.11267	0.306893	3.6256	0.000288288	0.0246728	F17_vs_DMSO	nhr131 regulated	proteinase
nas-6	28.2987	2.00268	0.565992	3.53834	0.000402644	0.0333047	F17_vs_DMSO	nhr131 regulated	proteinase
nhr-106	156.577	0.817493	0.216511	3.77575	0.000159526	0.0144021	F17_vs_DMSO	nhr131 independent	nuclear receptor
nhr-11	216.056	1.3891	0.242041	5.73913	9.5163e-09	1.65763e-06	F17_vs_DMSO	nhr131 regulated	nuclear receptor
nhr-142	133.422	2.9375	0.3965	7.40856	1.2768e-13	3.09907e-11	F17_vs_DMSO	nhr131 independent	nuclear receptor
nhr-143	122.036	-0.56408	0.159831	-3.52924	0.000416758	0.0337187	F17_vs_DMSO	nhr131 regulated	nuclear receptor
nhr-202	175.166	-0.918167	0.224411	-4.09146	4.28671e-05	0.00470141	F17_vs_DMSO	nhr131 regulated	nuclear receptor
nhr-203	160.78	-0.881461	0.254653	-3.46142	0.000537328	0.0412211	F17_vs_DMSO	nhr131 independent	nuclear receptor
nstp-2	3908.17	2.30687	0.125129	18.4359	6.76678e-76	7.70684e-73	F17_vs_DMSO	nhr131 regulated	transporter
oac-14	349.443	1.4016	0.406745	3.4459	0.000569158	0.0427764	F17_vs_DMSO	nhr131 regulated	transporter
pept-1	7379.5	-0.479879	0.131755	-3.64222	0.000270302	0.023268	F17_vs_DMSO	nhr131 regulated	transporter
pgp-1	5512.91	2.42156	0.313976	7.71255	1.23327e-14	3.09488e-12	F17_vs_DMSO	nhr131 regulated	transporter
pgp-3	791.679	0.619968	0.158965	3.90003	9.61825e-05	0.00943098	F17_vs_DMSO	nhr131 independent	transporter
pgp-5	806.33	-0.749892	0.179608	-4.17516	2.97776e-05	0.00336555	F17_vs_DMSO	nhr131 regulated	transporter
pgp-9	4058.72	2.41562	0.363975	6.63677	3.20621e-11	6.98105e-09	F17_vs_DMSO	nhr131 independent	transporter
pqn-13	301.518	1.58662	0.438532	3.61802	0.000296869	0.0252612	F17_vs_DMSO	nhr131 regulated	unknown
ptr-19	61.3163	1.59832	0.402426	3.97171	7.13584e-05	0.00738833	F17_vs_DMSO	nhr131 regulated	membrane protein
ptr-22	141.597	1.7907	0.452641	3.95612	7.61764e-05	0.0077473	F17_vs_DMSO	nhr131 independent	membrane protein
pud-3	4974.04	1.65591	0.247608	6.68763	2.26821e-11	5.01241e-09	F17_vs_DMSO	nhr131 regulated	unknown
pud-4	1227.12	1.72378	0.291771	5.90801	3.4626e-09	6.32929e-07	F17_vs_DMSO	nhr131 regulated	unknown
R05D8.9	154.411	4.66189	0.473115	9.85362	6.61184e-23	2.38768e-20	F17_vs_DMSO	nhr131 independent	short-chain dehydrogenase/reductase
R05F9.6	5218.1	0.550001	0.159079	3.45742	0.000545381	0.0416233	F17_vs_DMSO	nhr131 independent	nucleotide sugar biosynthesis
R05G6.10	256.219	-0.442634	0.125868	-3.51666	0.000437021	0.0347878	F17_vs_DMSO	nhr131 independent	gtpase
R08F11.1	1448.93	1.82151	0.304066	5.9905	2.092e-09	3.87176e-07	F17_vs_DMSO	nhr131 regulated	sphingolipid metabolism
R09E12.9	18.3532	2.89127	0.515714	5.60634	2.06651e-08	3.43784e-06	F17_vs_DMSO	nhr131 independent	unknown
R09H10.2	37.9037	-0.943348	0.271267	-3.47757	0.000505982	0.0392229	F17_vs_DMSO	nhr131 regulated	unknown
R102.1	12.888	2.3161	0.58597	3.9526	7.73074e-05	0.0077473	F17_vs_DMSO	nhr131 independent	unknown
R11D1.2	3.4634	4.44373	1.26352	3.51693	0.000436571	0.0347878	F17_vs_DMSO	nhr131 regulated	F-box containing
sip-1	304.138	1.16963	0.329908	3.54531	0.000392146	0.0326187	F17_vs_DMSO	nhr131 independent	chaperone
sma-10	687.357	-0.55488	0.126583	-4.38352	1.16776e-05	0.00142891	F17_vs_DMSO	nhr131 regulated	TGF-beta
sptl-2	1416.37	0.47715	0.119246	4.00139	6.29716e-05	0.0066597	F17_vs_DMSO	nhr131 independent	sphingolipid metabolism
srr-4	547.126	1.43188	0.248449	5.76328	8.24951e-09	1.45407e-06	F17_vs_DMSO	nhr131 regulated	membrane protein
str-7	38.7309	-1.20405	0.291212	-4.13462	3.55549e-05	0.00395809	F17_vs_DMSO	nhr131 independent	membrane protein
swt-6	479.681	5.42234	0.3324	16.3127	8.01894e-60	6.98402e-57	F17_vs_DMSO	nhr131 regulated	transporter
swt-7	2526.91	3.20176	0.128265	24.9622	1.57581e-137	3.33306e-134	F17_vs_DMSO	nhr131 regulated	transporter
T01H8.2	267.842	-0.43731	0.123691	-3.5355	0.000406999	0.0334779	F17_vs_DMSO	nhr131 regulated	serine racemase
T02H6.7	9.03998	2.49611	0.668943	3.73142	0.000190407	0.0169829	F17_vs_DMSO	nhr131 independent	membrane protein
T06A10.107	7.21333	2.11913	0.604522	3.50546	0.000455815	0.0358979	F17_vs_DMSO	nhr131 independent	unknown
T08D10.3	11.4132	3.7928	0.60128	6.30788	2.82879e-10	5.89902e-08	F17_vs_DMSO	nhr131 regulated	unknown
T10B10.8	445.81	0.897479	0.17177	5.22488	1.74271e-07	2.71605e-05	F17_vs_DMSO	nhr131 independent	sphingolipid metabolism
T16G1.4	256.114	1.23162	0.197325	6.24158	4.33175e-10	8.78574e-08	F17_vs_DMSO	nhr131 regulated	unknown
T16G1.5	74.3543	1.65659	0.354793	4.66917	3.02422e-06	0.000414598	F17_vs_DMSO	nhr131 independent	unknown
T16G1.6	4065.27	4.91232	0.222572	22.0707	6.04086e-108	8.9441e-105	F17_vs_DMSO	nhr131 independent	unknown
T16G1.7	889.631	1.09308	0.234724	4.65689	3.21019e-06	0.000436056	F17_vs_DMSO	nhr131 regulated	unknown
T19H12.6	17.3655	2.33679	0.511465	4.56881	4.90493e-06	0.000637038	F17_vs_DMSO	nhr131 regulated	hydrolase
T25G12.13	71.0394	2.89311	0.505506	5.72319	1.04543e-08	1.79984e-06	F17_vs_DMSO	nhr131 independent	short-chain dehydrogenase/reductase
tag-243	114.628	-0.537527	0.155807	-3.44996	0.000560676	0.0425712	F17_vs_DMSO	nhr131 regulated	cytoskeleton
ugt-1	2637.16	5.24163	0.206472	25.3867	3.54036e-142	8.73643e-139	F17_vs_DMSO	nhr131 regulated	udp-glycosyl transferase
ugt-12	3153.27	2.96325	0.152531	19.4272	4.54774e-84	5.61115e-81	F17_vs_DMSO	nhr131 regulated	udp-glycosyl transferase
ugt-14	53.7024	2.23292	0.522818	4.27094	1.94653e-05	0.00230563	F17_vs_DMSO	nhr131 independent	udp-glycosyl transferase
ugt-16	1030.55	1.37447	0.228915	6.0043	1.92161e-09	3.64761e-07	F17_vs_DMSO	nhr131 regulated	udp-glycosyl transferase
ugt-19	5843.75	5.04139	0.472879	10.661	1.54852e-26	6.55067e-24	F17_vs_DMSO	nhr131 regulated	udp-glycosyl transferase
ugt-2	390.687	1.09341	0.23737	4.60634	4.09814e-06	0.00054176	F17_vs_DMSO	nhr131 independent	udp-glycosyl transferase
ugt-20	1349.87	6.15598	0.208702	29.4965	3.18897e-191	2.3608e-187	F17_vs_DMSO	nhr131 regulated	udp-glycosyl transferase
ugt-21	625.671	1.36811	0.148115	9.23682	2.53934e-20	7.83281e-18	F17_vs_DMSO	nhr131 regulated	udp-glycosyl transferase
ugt-22	4007.57	1.35099	0.150042	9.00404	2.17558e-19	6.57379e-17	F17_vs_DMSO	nhr131 regulated	udp-glycosyl transferase
ugt-26	1144.31	-0.855154	0.110791	-7.7186	1.17611e-14	3.00231e-12	F17_vs_DMSO	nhr131 regulated	udp-glycosyl transferase
ugt-33	414.832	3.16524	0.225942	14.0091	1.37133e-44	8.82779e-42	F17_vs_DMSO	nhr131 regulated	udp-glycosyl transferase
ugt-35	16.4522	2.6642	0.454281	5.86465	4.50071e-09	8.12653e-07	F17_vs_DMSO	nhr131 independent	udp-glycosyl transferase
ugt-41	439.243	2.82854	0.238959	11.8369	2.51485e-32	1.16359e-29	F17_vs_DMSO	nhr131 regulated	udp-glycosyl transferase
ugt-61	1798.55	3.25773	0.182535	17.8471	3.04323e-71	3.21844e-68	F17_vs_DMSO	nhr131 independent	udp-glycosyl transferase
ugt-62	12700.9	3.26792	0.234642	13.9273	4.32555e-44	2.66851e-41	F17_vs_DMSO	nhr131 regulated	udp-glycosyl transferase
ugt-64	577.111	-0.53816	0.149772	-3.59319	0.000326659	0.0273856	F17_vs_DMSO	nhr131 regulated	udp-glycosyl transferase
ugt-8	331.998	1.6886	0.338774	4.98444	6.21428e-07	9.10976e-05	F17_vs_DMSO	nhr131 independent	udp-glycosyl transferase
ugt-9	546.191	4.41603	0.567698	7.77884	7.3195e-15	1.93522e-12	F17_vs_DMSO	nhr131 regulated	udp-glycosyl transferase
unc-38	89.6116	-0.631687	0.162277	-3.89264	9.91609e-05	0.00965905	F17_vs_DMSO	nhr131 regulated	membrane protein
vem-1	2480.58	2.17358	0.222381	9.77412	1.45422e-22	5.12646e-20	F17_vs_DMSO	nhr131 regulated	membrane protein
W01A11.1	4910.16	1.76806	0.351401	5.03147	4.86723e-07	7.20643e-05	F17_vs_DMSO	nhr131 independent	hydrolase
Y32F6B.1	3985.84	2.39952	0.239683	10.0112	1.36087e-23	5.16642e-21	F17_vs_DMSO	nhr131 regulated	transporter
Y45G12C.1	136.468	-0.643443	0.166829	-3.85689	0.00011484	0.01083	F17_vs_DMSO	nhr131 regulated	unknown
Y51H4A.5	51.5456	1.58138	0.309999	5.10124	3.37442e-07	5.09813e-05	F17_vs_DMSO	nhr131 independent	hydrolase
Y71G12B.22	5.70945	1.67835	0.482174	3.48079	0.000499937	0.0391644	F17_vs_DMSO	nhr131 independent	unown
Y75B7AR.1	278.39	1.58445	0.355889	4.4521	8.50341e-06	0.00107608	F17_vs_DMSO	nhr131 regulated	unknown
ZK1055.6	324.627	-0.504027	0.114578	-4.399	1.08752e-05	0.0013531	F17_vs_DMSO	nhr131 regulated	unknown
ZK228.4	311.905	-0.88734	0.146171	-6.07056	1.27466e-09	2.48324e-07	F17_vs_DMSO	nhr131 independent	unknown
ZK742.3	7168.94	5.57867	0.428691	13.0133	1.02854e-38	5.85713e-36	F17_vs_DMSO	nhr131 regulated	unknown
ZK742.4	142.16	2.23204	0.235731	9.46859	2.83639e-21	9.12948e-19	F17_vs_DMSO	nhr131 regulated	unknown

## Sheet: nhr-131_vs_wild_type
gene	baseMean	log2FoldChange	lfcSE	stat	pvalue	padj	condition	molecular_function
C32H11.6	11.11	2.78625	0.608203	4.58111	4.62521e-06	0.00760898	nhr131_vs_WT	unkown
W02G9.3	133.118	3.75486	0.245765	15.2782	1.06797e-52	1.58124e-48	nhr131_vs_WT	RNA binding
ZK228.3	218.01	-9.09159	0.718893	-12.6467	1.1674e-36	4.32113e-33	nhr131_vs_WT	unknown
ZK228.4	311.905	-10.3249	0.816288	-12.6486	1.13905e-36	4.32113e-33	nhr131_vs_WT	unknown
cyp-13A4	7529.45	-3.02534	0.694059	-4.35891	1.30714e-05	0.0175941	nhr131_vs_WT	oxidative metabolism
cyp-29A3	34.9664	-2.08373	0.439581	-4.74027	2.13432e-06	0.0045144	nhr131_vs_WT	oxidative metabolism
dod-22	31.2576	-1.39062	0.335027	-4.15076	3.31376e-05	0.0408862	nhr131_vs_WT	unknown
gst-8	477.396	-3.87617	0.813896	-4.76249	1.91222e-06	0.0045144	nhr131_vs_WT	glutathione
nhr-131	67.2756	-5.96988	0.453623	-13.1604	1.48232e-39	1.09736e-35	nhr131_vs_WT	nuclear receptor
oac-6	289.899	1.37324	0.252956	5.42877	5.6745e-08	0.000168033	nhr131_vs_WT	lipid handling
srw-82	4.09724	-5.49445	1.25289	-4.38544	1.15752e-05	0.0171382	nhr131_vs_WT	membrane protein
